# Supplementary material for: Excessive Drinking Among Men Who Have Sex With Men Recruited From Web-Based Resources: Cross-sectional Questionnaire Study
Source: JMIR Public Health Surveill. 2022 Oct 31;8(10):e32888. doi: 10.2196/32888 (PMC9664322; doi:10.2196/32888)
Supplement: Multimedia Appendix 1 [file publichealth_v8i10e32888_app1.zip]

Archive with 4 entries (4 files):
- MSM sample questionnaire_Computer_English.pdf
- MSM sample questionnaire_Computer_Spanish.pdf
- MSM sample questionnaire_Smartphone_English.pdf
- MSM sample questionnaire_Smartphone_Spanish.pdf
